# Supplementary material for: Steps to build a DIY low-cost fixed-wing drone for biodiversity conservation
Source: PLoS One. 2021 Aug 13;16(8):e0255559. doi: 10.1371/journal.pone.0255559 (PMC8363011; doi:10.1371/journal.pone.0255559)
Supplement: S1 File — (TXT) [file pone.0255559.s002.txt]

# DIY Drone Asa-Branca-I Documentation #

Here is the list of documentation necessary for the development of the DIY Drone “Asa-Branca-I" model or similar.
We recommend reading in sequence according to the numbering below.

S1 Text. Components List
S2 Text. Building DIY Drone
S3 Text. Setting up - guidelines on settings
S4 Text. Tips and Troubleshooting
S5 Text. Help and learning links
